# Supplementary material for: Dynamics of Cognitive Impairment in MCI Patients over a Three-Year Period: The Informative Role of Blood Biomarkers, Neuroimaging, and Genetic Factors
Source: Diagnostics (Basel). 2024 Aug 28;14(17):1883. doi: 10.3390/diagnostics14171883 (PMC11394601; doi:10.3390/diagnostics14171883)
Supplement: Supplementary file 1 [file diagnostics-14-01883-s001.zip]

Archive with 1 entries (1 files):
- diagnostics-3151841-supplementary.pdf
